# Supplementary material for: 2-(Trihydroxyphenyl)thienopyrimidinones as Key Scaffolds for Targeting a Novel Allosteric Site of HIV-1 Integrase
Source: Molecules. 2025 Dec 9;30(24):4709. doi: 10.3390/molecules30244709 (PMC12735844; doi:10.3390/molecules30244709)
Supplement: Supplementary file 1 [file molecules-30-04709-s001.zip]

Archive with 1 entries (1 files):
- molecules-3976207-supplementary.pdf
